# Supplementary material for: Two-sample Mendelian randomization to study the causal association between gut microbiota and atherosclerosis
Source: Front Immunol. 2024 Jan 12;14:1282072. doi: 10.3389/fimmu.2023.1282072 (PMC10811052; doi:10.3389/fimmu.2023.1282072)
Supplement: Supplementary file 4 [file Table_1.xlsx]

## Sheet: Supplementary Table 1
Supplementary Table 1 Instrumental variables used in MR analysis of the association between gut microbiota and Cerebral atherosclerosis.
No	level	Bacterial taxa (exposure)	SNP	effect_allele	other_allele	Exposure (Bacteria)			Outcome(Cerebral atherosclerosis)			F-statistics
						Beta	SE	Pvalue	Beta	SE	P value
1	family	Rikenellaceae.id.967	rs4264350	T	C	-0.0526393	0.0108555	1.34832e-06	-0.0729	0.1399	0.6025	23.5137
2	family	Rikenellaceae.id.967	rs62532512	C	A	-0.0504257	0.0107399	2.76426e-06	0.0933	0.1406	0.5071	22.0445
3	family	Rikenellaceae.id.967	rs6837275	A	G	0.0570355	0.011887	1.447e-06	0.1383	0.1535	0.3676	23.0222
4	family	Rikenellaceae.id.967	rs9603208	G	T	0.0821173	0.0159596	1.91801e-07	0.3717	0.2311	0.1077	26.4745
5	family	Rikenellaceae.id.967	rs1939881	G	A	-0.105589	0.0206213	5.64373e-07	-0.366	0.2979	0.2191	26.2187
6	family	Rikenellaceae.id.967	rs9578457	G	A	-0.141478	0.0315848	3.99449e-06	0.1188	0.3269	0.716401	20.0643
7	family	Rikenellaceae.id.967	rs2833282	G	A	0.0711137	0.0156966	4.31106e-06	0.2563	0.1935	0.1854	20.5256
8	family	Rikenellaceae.id.967	rs77885767	C	T	-0.156209	0.0336482	2.84694e-06	-0.4131	0.3299	0.2106	21.5521
9	family	Rikenellaceae.id.967	rs59663348	G	A	0.0570915	0.0125048	6.12244e-06	-0.0572	0.1614	0.7228	20.8446
10	family	Rikenellaceae.id.967	rs74474130	T	G	0.137747	0.0295688	3.61378e-06	0.4065	0.3864	0.2928	21.702
11	family	Rikenellaceae.id.967	rs36021379	A	G	-0.0656005	0.0144903	7.1952e-06	-0.02	0.1917	0.9168	20.4956
12	family	Rikenellaceae.id.967	rs10217435	C	T	-0.0883756	0.0197506	6.5076e-06	-0.0087	0.2009	0.9656	20.0218
13	family	Rikenellaceae.id.967	rs2447496	G	A	-0.0549203	0.0121904	6.0861e-06	0.0567	0.158	0.7199	20.2968
14	family	Rikenellaceae.id.967	rs35909684	A	C	-0.0850181	0.0191539	7.09826e-06	-0.2487	0.2665	0.3506	19.7019
15	family	Rikenellaceae.id.967	rs10832801	A	C	-0.0534763	0.0122666	7.50417e-06	-0.1581	0.1548	0.3073	19.0052
16	family	Rikenellaceae.id.967	rs9389714	C	T	-0.0636841	0.0143416	8.79066e-06	-0.2137	0.2446	0.3824	19.7183
17	family	Rikenellaceae.id.967	rs6744030	C	T	0.0696747	0.0157103	9.31514e-06	-0.0245	0.1715	0.8865	19.6689
18	family	Streptococcaceae.id.1850	rs2952251	A	G	-0.0639298	0.0126525	3.72237e-07	0.0629	0.1815	0.729001	25.5303
19	family	Streptococcaceae.id.1850	rs4968759	A	G	-0.0544035	0.0111271	8.91881e-07	-0.0094	0.1393	0.9463	23.9049
20	family	Streptococcaceae.id.1850	rs11110281	T	C	-0.130554	0.0225943	1.40137e-08	-0.5262	0.3237	0.1041	33.3874
21	family	Streptococcaceae.id.1850	rs35344081	G	A	0.0609349	0.0129703	2.63845e-06	-0.1535	0.1584	0.3324	22.0714
22	family	Streptococcaceae.id.1850	rs2370083	G	T	-0.0842751	0.0184509	4.25666e-06	-0.217	0.2813	0.4404	20.8623
23	family	Streptococcaceae.id.1850	rs10028567	C	T	-0.0934027	0.0190343	3.72497e-06	-0.3374	0.213	0.1132	24.0792
24	family	Streptococcaceae.id.1850	rs16950051	A	G	0.107008	0.0236973	5.33808e-06	0.1316	0.2851	0.644401	20.3907
25	family	Streptococcaceae.id.1850	rs77968078	G	A	-0.0993013	0.0224788	7.9334e-06	-0.1478	0.2902	0.610401	19.5149
26	family	Streptococcaceae.id.1850	rs7916711	A	G	0.0959639	0.021545	6.32732e-06	0.1755	0.2014	0.3836	19.8391
27	family	Streptococcaceae.id.1850	rs957755	T	G	-0.0642449	0.0142702	7.4151e-06	-0.1931	0.2019	0.3388	20.2682
28	family	Streptococcaceae.id.1850	rs6806351	T	C	-0.0619209	0.0135744	6.93793e-06	-0.3563	0.1685	0.0345001	20.8082
29	family	Streptococcaceae.id.1850	rs9903102	C	A	-0.0693015	0.0154096	4.91806e-06	-0.0887	0.1733	0.6087	20.2256
30	family	Streptococcaceae.id.1850	rs57646748	G	A	-0.088021	0.019876	7.88359e-06	-0.1196	0.3642	0.7426	19.6117
31	genus	Paraprevotella.id.962	rs2081023	A	G	-0.122561	0.0236507	2.638e-07	0.0195	0.1975	0.9213	26.8543
32	genus	Paraprevotella.id.962	rs9900242	A	G	-0.0852967	0.0175212	1.14068e-06	0.0306	0.1463	0.8343	23.6994
33	genus	Paraprevotella.id.962	rs9602779	A	C	-0.106692	0.0220263	6.92746e-07	-0.3799	0.162	0.0190301	23.4627
34	genus	Paraprevotella.id.962	rs140997932	T	C	-0.162376	0.0354178	2.11119e-06	0.0432	0.301	0.8859	21.0183
35	genus	Paraprevotella.id.962	rs145020347	A	G	-0.12465	0.0262323	4.03009e-06	0.0074	0.197	0.9702	22.5793
36	genus	Paraprevotella.id.962	rs4767113	C	T	0.0882466	0.018382	2.14357e-06	0.0096	0.1484	0.9485	23.0469
37	genus	Paraprevotella.id.962	rs3008582	T	C	0.10572	0.0227246	4.35989e-06	-0.1211	0.1778	0.495801	21.6433
38	genus	Paraprevotella.id.962	rs4756632	G	T	-0.138905	0.0289897	3.81747e-06	-0.1605	0.2073	0.4388	22.9589
39	genus	Paraprevotella.id.962	rs10842464	T	C	-0.0758215	0.0172568	6.59715e-06	0.3638	0.1525	0.0170498	19.3048
40	genus	Paraprevotella.id.962	rs3801748	G	A	0.0779721	0.0171691	5.20177e-06	0.0086	0.1445	0.9523	20.6244
41	genus	Paraprevotella.id.962	rs7240324	T	G	-0.10229	0.0226948	5.95902e-06	-0.1775	0.1626	0.2749	20.315
42	genus	Paraprevotella.id.962	rs17109926	A	G	-0.0988335	0.0216172	6.75279e-06	-0.241	0.1574	0.1258	20.9031
43	genus	Paraprevotella.id.962	rs17785622	A	G	0.248065	0.0524304	1.92659e-06	0.428	0.3673	0.2439	22.3855
44	genus	Ruminiclostridium9.id.11357	rs12040548	G	T	0.0570422	0.0122359	3.14872e-06	-0.2181	0.1562	0.1626	21.733
45	genus	Ruminiclostridium9.id.11357	rs6082461	A	C	0.0586425	0.0131004	4.86594e-06	0.1259	0.173	0.4667	20.0381
46	genus	Ruminiclostridium9.id.11357	rs918449	A	G	-0.0950908	0.0197177	2.55994e-06	-0.3439	0.2738	0.209	23.2576
47	genus	Ruminiclostridium9.id.11357	rs74303178	T	C	0.0532742	0.0119274	7.91566e-06	0.0716	0.1498	0.632799	19.9501
48	genus	Ruminiclostridium9.id.11357	rs9809789	C	T	-0.0717454	0.0159673	8.71968e-06	0.3258	0.1814	0.0725304	20.1894
49	genus	Ruminiclostridium9.id.11357	rs9522712	T	C	0.0699728	0.0154939	4.65962e-06	0.0854	0.1959	0.6627	20.3956
50	genus	Ruminiclostridium9.id.11357	rs78191726	T	C	0.0944998	0.0210206	7.58287e-06	-0.5047	0.2699	0.0615304	20.2103
51	genus	Ruminiclostridium9.id.11357	rs7137760	C	T	0.050797	0.0112182	7.06911e-06	-0.065	0.1401	0.6426	20.5035
52	genus	Streptococcus.id.1853	rs11110281	T	C	-0.137519	0.0227398	2.58314e-09	-0.5262	0.3237	0.1041	36.5722
53	genus	Streptococcus.id.1853	rs4968759	A	G	-0.0515109	0.0112068	3.78116e-06	-0.0094	0.1393	0.9463	21.1268
54	genus	Streptococcus.id.1853	rs11764382	A	G	-0.0695345	0.0143671	1.28631e-06	-0.1934	0.2019	0.3381	23.424
55	genus	Streptococcus.id.1853	rs1918540	G	A	0.059639	0.0128148	2.44067e-06	0.3122	0.1818	0.08603	21.6589
56	genus	Streptococcus.id.1853	rs17708276	A	G	-0.0793955	0.0170628	3.04096e-06	-0.093	0.2371	0.6948	21.6518
57	genus	Streptococcus.id.1853	rs10448310	A	G	-0.0517935	0.0111324	3.30706e-06	-0.0147	0.1455	0.9196	21.6459
58	genus	Streptococcus.id.1853	rs11720390	G	A	0.107024	0.0228121	3.59482e-06	0.3345	0.2905	0.2495	22.0105
59	genus	Streptococcus.id.1853	rs7916711	A	G	0.102891	0.0217362	2.71702e-06	0.1755	0.2014	0.3836	22.4071
60	genus	Streptococcus.id.1853	rs71481756	T	G	0.0931048	0.0207949	6.51476e-06	-0.279	0.2874	0.3317	20.0461
61	genus	Streptococcus.id.1853	rs2370083	G	T	-0.0816836	0.0185851	9.75245e-06	-0.217	0.2813	0.4404	19.317
62	genus	Streptococcus.id.1853	rs10028567	C	T	-0.0921167	0.0191881	7.30343e-06	-0.3374	0.213	0.1132	23.0469
63	genus	Streptococcus.id.1853	rs6806351	T	C	-0.0633829	0.0136647	4.93869e-06	-0.3563	0.1685	0.0345001	21.515
64	genus	Streptococcus.id.1853	rs57646748	G	A	-0.0907696	0.0200344	5.4754e-06	-0.1196	0.3642	0.7426	20.527
65	genus	Streptococcus.id.1853	rs9903102	C	A	-0.0709483	0.0155275	4.17998e-06	-0.0887	0.1733	0.6087	20.8776

## Sheet: Supplementary Table 2
Supplementary Table 2 Full result of MR estimates for the association between gut microbiota and Cerebral atherosclerosis.
Level	Exposure	outcome	Method	nSNP	OR	OR_lci95	OR_uci95	estimate	P value
family	Rikenellaceae.id.967	Cerebral atherosclerosis	MR Egger	17	7.5355	0.140512	404.121	7.54 (0.14-4.041200e+02)	0.34
family	Rikenellaceae.id.967	Cerebral atherosclerosis	Weighted median	17	7.12966	1.31409	38.6823	7.13 (1.31-3.868000e+01)	0.023
family	Rikenellaceae.id.967	Cerebral atherosclerosis	Inverse variance weighted	17	5.38595	1.49733	19.3734	5.39 (1.50-1.937000e+01)	0.0099
family	Rikenellaceae.id.967	Cerebral atherosclerosis	Simple mode	17	18.8553	0.860397	413.209	18.86 (0.86-4.132100e+02)	0.08
family	Rikenellaceae.id.967	Cerebral atherosclerosis	Weighted mode	17	16.7154	0.870228	321.072	16.72 (0.87-3.210700e+02)	0.08
family	Streptococcaceae.id.1850	Cerebral atherosclerosis	MR Egger	13	110.157	0.317476	38222.2	110.16 (0.32-3.822219e+04)	0.14
family	Streptococcaceae.id.1850	Cerebral atherosclerosis	Weighted median	13	4.73582	0.671707	33.3895	4.74 (0.67-3.339000e+01)	0.12
family	Streptococcaceae.id.1850	Cerebral atherosclerosis	Inverse variance weighted	13	6.86649	1.59897	29.4869	6.87 (1.60-2.949000e+01)	0.0096
family	Streptococcaceae.id.1850	Cerebral atherosclerosis	Simple mode	13	4.24625	0.147769	122.019	4.25 (0.15-1.220200e+02)	0.42
family	Streptococcaceae.id.1850	Cerebral atherosclerosis	Weighted mode	13	4.24625	0.188207	95.802	4.25 (0.19-9.580000e+01)	0.38
genus	Paraprevotella.id.962	Cerebral atherosclerosis	MR Egger	13	1.59735	0.0481025	53.0434	1.60 (0.05-5.304000e+01)	0.8
genus	Paraprevotella.id.962	Cerebral atherosclerosis	Weighted median	13	1.1545	0.329476	4.04543	1.15 (0.33-4.050000e+00)	0.82
genus	Paraprevotella.id.962	Cerebral atherosclerosis	Inverse variance weighted	13	2.87878	1.17574	7.04866	2.88 (1.18-7.050000e+00)	0.021
genus	Paraprevotella.id.962	Cerebral atherosclerosis	Simple mode	13	0.972567	0.122014	7.75229	0.97 (0.12-7.750000e+00)	0.98
genus	Paraprevotella.id.962	Cerebral atherosclerosis	Weighted mode	13	1.01517	0.127641	8.07393	1.02 (0.13-8.070000e+00)	0.99
genus	Ruminiclostridium9.id.11357	Cerebral atherosclerosis	MR Egger	8	0.000240129	2.27677e-08	2.53262	0.00 (0.00-2.530000e+00)	0.13
genus	Ruminiclostridium9.id.11357	Cerebral atherosclerosis	Weighted median	8	0.0635582	0.00499486	0.808759	0.06 (0.00-8.100000e-01)	0.034
genus	Ruminiclostridium9.id.11357	Cerebral atherosclerosis	Inverse variance weighted	8	0.0980009	0.0142525	0.673861	0.10 (0.01-6.700000e-01)	0.018
genus	Ruminiclostridium9.id.11357	Cerebral atherosclerosis	Simple mode	8	0.0235236	0.000321109	1.72328	0.02 (0.00-1.720000e+00)	0.13
genus	Ruminiclostridium9.id.11357	Cerebral atherosclerosis	Weighted mode	8	0.0235236	0.000343022	1.61319	0.02 (0.00-1.610000e+00)	0.13
genus	Streptococcus.id.1853	Cerebral atherosclerosis	MR Egger	14	114.177	0.68135	19133.2	114.18 (0.68-1.913322e+04)	0.09
genus	Streptococcus.id.1853	Cerebral atherosclerosis	Weighted median	14	5.3783	0.782826	36.9509	5.38 (0.78-3.695000e+01)	0.09
genus	Streptococcus.id.1853	Cerebral atherosclerosis	Inverse variance weighted	14	5.2651	1.28273	21.6111	5.27 (1.28-2.161000e+01)	0.021
genus	Streptococcus.id.1853	Cerebral atherosclerosis	Simple mode	14	5.69518	0.208735	155.389	5.70 (0.21-1.553900e+02)	0.32
genus	Streptococcus.id.1853	Cerebral atherosclerosis	Weighted mode	14	5.69518	0.31595	102.659	5.70 (0.32-1.026600e+02)	0.26

## Sheet: Supplementary Table 3
Supplementary Table 3 The heterogeneity results from the Cochran's Q test
No	Level	Bacterial taxa (exposure)	outcome	MR-Egger			IVW
				Q	Q_df	Q_pval	Q	Q_df	Q_pval
1	family	Rikenellaceae.id.967	Cerebral atherosclerosis	6.46905	15	0.970747	6.49952	16	0.981746
2	family	Streptococcaceae.id.1850	Cerebral atherosclerosis	6.16141	11	0.86238	7.08344	12	0.85205
3	genus	Paraprevotella.id.962	Cerebral atherosclerosis	11.7497	11	0.382747	11.8745	12	0.455814
4	genus	Ruminiclostridium9.id.11357	Cerebral atherosclerosis	4.14635	6	0.656878	5.83742	7	0.558857
5	genus	Streptococcus.id.1853	Cerebral atherosclerosis	10.8344	12	0.543161	12.3349	13	0.500395

## Sheet: Supplementary Table 4
Supplementary Table 4 Pleiotropy results from Egger intercept analysis
No	Level	Bacterial taxa (exposure)	outcome	Egger_intercept	SE	P value
1	family	Rikenellaceae.id.967	Cerebral atherosclerosis	-0.0252356	0.144565	0.863758
2	family	Streptococcaceae.id.1850	Cerebral atherosclerosis	-0.217023	0.226012	0.357573
3	genus	Paraprevotella.id.962	Cerebral atherosclerosis	0.0649132	0.189951	0.738989
4	genus	Ruminiclostridium9.id.11357	Cerebral atherosclerosis	0.392481	0.301813	0.241174
5	genus	Streptococcus.id.1853	Cerebral atherosclerosis	-0.24085	0.196623	0.244101

## Sheet: Supplementary Table 5
Supplementary Table 5 Instrumental variables used in MR analysis of the association between gut microbiota and Coronary atherosclerosis.
No	level	Bacterial taxa (exposure)	SNP	effect_allele	other_allele	Exposure (Bacteria)			Outcome(Coronary atherosclerosis)			F-statistics
						Beta	SE	Pvalue	Beta	SE	P value
1	family	Acidaminococcaceae.id.2166	rs2933324	A	G	-0.0662557	0.0140257	2.23676e-06	-0.0056	0.015	0.708	22.3152
2	family	Acidaminococcaceae.id.2166	rs6923842	T	C	-0.0796106	0.0169192	2.21303e-06	-0.0053	0.0197	0.789	22.1401
3	family	Acidaminococcaceae.id.2166	rs6589457	A	G	0.165911	0.0349516	2.31508e-06	0.0238	0.0285	0.4037	22.5328
4	family	Acidaminococcaceae.id.2166	rs262812	T	C	-0.065675	0.0142257	3.24906e-06	0.0111	0.0137	0.4162	21.3135
5	family	Acidaminococcaceae.id.2166	rs74540770	G	A	-0.108969	0.0243533	7.08804e-06	-0.0083	0.0232	0.7206	20.0213
6	family	Acidaminococcaceae.id.2166	rs45497800	T	C	-0.117863	0.0257351	5.86428e-06	0.0425	0.0181	0.0186402	20.975
7	family	Acidaminococcaceae.id.2166	rs78702810	T	C	-0.143755	0.0323244	9.16468e-06	0.0199	0.0206	0.3345	19.7782
8	genus	Catenibacterium.id.2153	rs12404911	C	T	0.140717	0.0304142	2.79891e-06	0.021	0.0162	0.1964	21.4063
9	genus	Catenibacterium.id.2153	rs73128290	A	G	0.129726	0.0284563	4.29372e-06	0.0098	0.0137	0.472	20.7826
10	genus	Catenibacterium.id.2153	rs212393	G	A	-0.135254	0.0286209	3.62489e-06	0.0064	0.0155	0.6827	22.3323
11	genus	Catenibacterium.id.2153	rs7742829	C	T	0.11411	0.0251099	5.60729e-06	0.0192	0.0126	0.1283	20.6518
12	genus	Desulfovibrio.id.3173	rs6580353	T	C	0.0770979	0.0169735	4.93857e-06	0.0117	0.0158	0.4579	20.632
13	genus	Desulfovibrio.id.3173	rs2853179	C	T	0.0811971	0.0174234	2.42439e-06	0.0131	0.0151	0.3862	21.7177
14	genus	Desulfovibrio.id.3173	rs16863365	A	G	0.109402	0.0226964	1.7945e-06	-0.0282	0.0299	0.3464	23.2349
15	genus	Desulfovibrio.id.3173	rs12031543	T	C	-0.127185	0.0281887	6.54764e-06	0.0403	0.0183	0.0276001	20.3573
16	genus	Desulfovibrio.id.3173	rs13066142	G	A	0.119141	0.0250891	3.78665e-06	0.0004	0.022	0.9855	22.5502
17	genus	Desulfovibrio.id.3173	rs2590913	G	A	0.154496	0.0339396	6.65421e-06	-0.0154	0.0289	0.592899	20.7213
18	genus	Desulfovibrio.id.3173	rs2032031	A	G	-0.0654931	0.0148681	9.14277e-06	-0.0013	0.0125	0.9203	19.4035
19	genus	Desulfovibrio.id.3173	rs72647089	T	G	-0.106594	0.0239337	8.29763e-06	0.0251	0.0231	0.2773	19.8358
20	genus	Desulfovibrio.id.3173	rs7729080	C	A	-0.070287	0.0157691	9.95869e-06	-0.0231	0.0137	0.0927897	19.8671
21	genus	Desulfovibrio.id.3173	rs4797774	G	A	0.212582	0.0470044	5.64315e-06	0.013	0.0314	0.679499	20.4538
22	genus	RuminococcaceaeUCG010.id.11367	rs682403	A	G	-0.0588161	0.0124671	2.36537e-06	-0.003	0.0125	0.8113	22.2566
23	genus	RuminococcaceaeUCG010.id.11367	rs12597105	G	A	0.0670855	0.0144415	4.873e-06	0.033	0.0161	0.0400498	21.5791
24	genus	RuminococcaceaeUCG010.id.11367	rs6958419	C	T	-0.0585718	0.0124994	2.84162e-06	0.0176	0.0126	0.1615	21.9584
25	genus	RuminococcaceaeUCG010.id.11367	rs2820282	A	C	-0.0592304	0.0125917	2.85385e-06	-0.0043	0.0129	0.7382	22.1269
26	genus	RuminococcaceaeUCG010.id.11367	rs73218807	G	A	-0.166211	0.0367938	6.43033e-06	0.0476	0.0229	0.0376504	20.4065
27	genus	RuminococcaceaeUCG010.id.11367	rs7441445	C	T	-0.05695	0.0126502	6.80187e-06	-0.0098	0.0126	0.4368	20.267
28	phylum	Firmicutes.id.1672	rs3792064	G	A	0.0897349	0.0182532	6.75498e-07	0.001	0.0282	0.9721	24.1682
29	phylum	Firmicutes.id.1672	rs112334273	G	A	0.0627459	0.0127415	9.26452e-07	-0.0178	0.014	0.2057	24.2509
30	phylum	Firmicutes.id.1672	rs2273429	A	G	-0.0702112	0.0153063	9.26239e-06	-0.0358	0.0205	0.0805193	21.0413
31	phylum	Firmicutes.id.1672	rs2332027	G	A	-0.0482656	0.0104823	4.04546e-06	-0.0218	0.013	0.0932202	21.2013
32	phylum	Firmicutes.id.1672	rs7247191	T	C	-0.0713033	0.0157424	4.73101e-06	0.0204	0.0208	0.3272	20.5153
33	phylum	Firmicutes.id.1672	rs72771021	C	T	-0.141357	0.0308303	5.12438e-06	0.028	0.0249	0.2601	21.0221
34	phylum	Firmicutes.id.1672	rs3852931	C	T	-0.0482086	0.0105	4.52594e-06	0.0055	0.0132	0.675199	21.0801
35	phylum	Firmicutes.id.1672	rs2547978	A	G	0.0465802	0.0105075	8.56845e-06	0.0151	0.013	0.2455	19.652
36	phylum	Firmicutes.id.1672	rs72738886	T	C	0.0864609	0.0190398	7.67884e-06	-0.0214	0.0238	0.3674	20.6213
37	phylum	Firmicutes.id.1672	rs4750583	A	G	0.0616007	0.0137936	5.78565e-06	-0.0025	0.0161	0.8755	19.9442
38	phylum	Firmicutes.id.1672	rs6815608	T	C	0.0935765	0.0210869	7.23859e-06	0.0385	0.0174	0.0268999	19.6929
39	phylum	Firmicutes.id.1672	rs8085381	G	A	0.0647291	0.0146219	8.67253e-06	0.0096	0.0162	0.5563	19.597
40	phylum	Firmicutes.id.1672	rs56199908	T	C	-0.186194	0.041051	8.66656e-06	0.0129	0.0281	0.6461	20.5724
41	phylum	Firmicutes.id.1672	rs6814436	T	C	0.0680205	0.0150844	6.80463e-06	-0.009	0.0181	0.6206	20.3341

## Sheet: Supplementary Table 6
Supplementary Table 6 Full result of MR estimates for the association between gut microbiota and Coronary atherosclerosis.
Level	Exposure	outcome	Method	nSNP	OR	OR_lci95	OR_uci95	estimate	P value
family	Acidaminococcaceae.id.2166	Coronary atherosclerosis	MR Egger	7	0.794432	0.525937	1.2	0.79 (0.53- 1.20)	0.32
family	Acidaminococcaceae.id.2166	Coronary atherosclerosis	Weighted median	7	0.86901	0.728158	1.03711	0.87 (0.73- 1.04)	0.12
family	Acidaminococcaceae.id.2166	Coronary atherosclerosis	Inverse variance weighted	7	0.865835	0.755283	0.992569	0.87 (0.76- 0.99)	0.039
family	Acidaminococcaceae.id.2166	Coronary atherosclerosis	Simple mode	7	0.870539	0.667366	1.13557	0.87 (0.67- 1.14)	0.35
family	Acidaminococcaceae.id.2166	Coronary atherosclerosis	Weighted mode	7	0.869298	0.676193	1.11755	0.87 (0.68- 1.12)	0.32
genus	Catenibacterium.id.2153	Coronary atherosclerosis	MR Egger	4	0.830436	0.212396	3.24687	0.83 (0.21- 3.25)	0.81
genus	Catenibacterium.id.2153	Coronary atherosclerosis	Weighted median	4	1.1134	0.978302	1.26717	1.11 (0.98- 1.27)	0.1
genus	Catenibacterium.id.2153	Coronary atherosclerosis	Inverse variance weighted	4	1.11585	1.00061	1.24437	1.12 (1.00- 1.24)	0.049
genus	Catenibacterium.id.2153	Coronary atherosclerosis	Simple mode	4	1.1612	0.984472	1.36964	1.16 (0.98- 1.37)	0.17
genus	Catenibacterium.id.2153	Coronary atherosclerosis	Weighted mode	4	1.07436	0.899515	1.2832	1.07 (0.90- 1.28)	0.49
genus	Desulfovibrio.id.3173	Coronary atherosclerosis	MR Egger	10	0.916934	0.654472	1.28465	0.92 (0.65- 1.28)	0.63
genus	Desulfovibrio.id.3173	Coronary atherosclerosis	Weighted median	10	0.921838	0.787645	1.07889	0.92 (0.79- 1.08)	0.31
genus	Desulfovibrio.id.3173	Coronary atherosclerosis	Inverse variance weighted	10	0.890903	0.794549	0.998942	0.89 (0.79- 1.00)	0.048
genus	Desulfovibrio.id.3173	Coronary atherosclerosis	Simple mode	10	0.781868	0.594235	1.02875	0.78 (0.59- 1.03)	0.11
genus	Desulfovibrio.id.3173	Coronary atherosclerosis	Weighted mode	10	0.9654	0.746731	1.2481	0.97 (0.75- 1.25)	0.79
genus	RuminococcaceaeUCG010.id.11367	Coronary atherosclerosis	MR Egger	6	0.686646	0.445953	1.05725	0.69 (0.45- 1.06)	0.16
genus	RuminococcaceaeUCG010.id.11367	Coronary atherosclerosis	Weighted median	6	0.790651	0.636151	0.982673	0.79 (0.64- 0.98)	0.034
genus	RuminococcaceaeUCG010.id.11367	Coronary atherosclerosis	Inverse variance weighted	6	0.803187	0.686296	0.939986	0.80 (0.69- 0.94)	0.0063
genus	RuminococcaceaeUCG010.id.11367	Coronary atherosclerosis	Simple mode	6	0.788379	0.568448	1.0934	0.79 (0.57- 1.09)	0.21
genus	RuminococcaceaeUCG010.id.11367	Coronary atherosclerosis	Weighted mode	6	0.772157	0.582911	1.02284	0.77 (0.58- 1.02)	0.13
phylum	Firmicutes.id.1672	Coronary atherosclerosis	MR Egger	14	0.881324	0.634422	1.22431	0.88 (0.63- 1.22)	0.47
phylum	Firmicutes.id.1672	Coronary atherosclerosis	Weighted median	14	0.848429	0.715986	1.00537	0.85 (0.72- 1.01)	0.06
phylum	Firmicutes.id.1672	Coronary atherosclerosis	Inverse variance weighted	14	0.868003	0.768044	0.980972	0.87 (0.77- 0.98)	0.023
phylum	Firmicutes.id.1672	Coronary atherosclerosis	Simple mode	14	0.781061	0.579291	1.05311	0.78 (0.58- 1.05)	0.13
phylum	Firmicutes.id.1672	Coronary atherosclerosis	Weighted mode	14	0.830821	0.648266	1.06479	0.83 (0.65- 1.06)	0.17

## Sheet: Supplementary Table 7
Supplementary Table 7 The heterogeneity results from the Cochran's Q test
No	Level	Bacterial taxa (exposure)	outcome	MR-Egger			IVW
				Q	Q_df	Q_pval	Q	Q_df	Q_pval
1	family	Acidaminococcaceae.id.2166	Coronary atherosclerosis	3.67971	5	0.596386	3.86761	6	0.694587
2	genus	Catenibacterium.id.2153	Coronary atherosclerosis	0.618597	2	0.733962	0.800096	3	0.849444
3	genus	Desulfovibrio.id.3173	Coronary atherosclerosis	7.58566	8	0.474953	7.61733	9	0.573122
4	genus	RuminococcaceaeUCG010.id.11367	Coronary atherosclerosis	3.20228	4	0.524563	3.7867	5	0.580516
5	phylum	Firmicutes.id.1672	Coronary atherosclerosis	12.6134	12	0.397755	12.6235	13	0.477292

## Sheet: Supplementary Table 8
Supplementary Table 8 Pleiotropy results from Egger intercept analysis
No	Level	Bacterial taxa (exposure)	outcome	Egger_intercept	SE	P value
1	family	Acidaminococcaceae.id.2166	Coronary atherosclerosis	0.00906453	0.0209117	0.682739
2	genus	Catenibacterium.id.2153	Coronary atherosclerosis	0.0380627	0.0893434	0.711557
3	genus	Desulfovibrio.id.3173	Coronary atherosclerosis	-0.00300823	0.0169035	0.863174
4	genus	RuminococcaceaeUCG010.id.11367	Coronary atherosclerosis	0.0119594	0.0156438	0.487191
5	phylum	Firmicutes.id.1672	Coronary atherosclerosis	-0.0012137	0.0123544	0.923363

## Sheet: supplementary Table 9
supplementary Table 9 Instrumental variables used in MR analysis of the association between gut microbiota and Peripheral atherosclerosis.
No	level	Bacterial taxa (exposure)	SNP	effect_allele	other_allele	Exposure (Bacteria)			Outcome(Peripheral atherosclerosis)			F-statistics
						Beta	SE	Pvalue	Beta	SE	P value
1	class	Actinobacteria.id.419	rs182549	C	T	0.111489	0.012066	3.79006e-20	0.0049	0.0208	0.8148	85.3772
2	class	Actinobacteria.id.419	rs6660520	A	G	0.0711483	0.0134495	1.10652e-07	0.0164	0.0229	0.4745	27.9843
3	class	Actinobacteria.id.419	rs8047955	A	G	0.0575815	0.0116762	8.33727e-07	-0.0198	0.0216	0.3581	24.3199
4	class	Actinobacteria.id.419	rs7322849	T	C	0.0944467	0.0192976	6.20794e-07	-0.004	0.0355	0.9093	23.9534
5	class	Actinobacteria.id.419	rs72767435	T	C	-0.126352	0.0273626	2.56804e-06	0.0657	0.0448	0.1424	21.3231
6	class	Actinobacteria.id.419	rs134366	G	A	0.111877	0.023501	1.50428e-06	0.0379	0.0402	0.3463	22.6624
7	class	Actinobacteria.id.419	rs11745923	G	T	0.0563759	0.0115529	1.58131e-06	-0.0031	0.0208	0.8799	23.8124
8	class	Actinobacteria.id.419	rs1515761	T	C	0.0762317	0.0169884	4.96362e-06	0.0892	0.0389	0.02201	20.1357
9	class	Actinobacteria.id.419	rs12049045	A	G	0.0510452	0.0114325	8.62622e-06	-0.026	0.0208	0.2105	19.9356
10	class	Actinobacteria.id.419	rs11655079	T	C	-0.0560674	0.0124286	5.92512e-06	0.0249	0.026	0.338	20.3507
11	class	Actinobacteria.id.419	rs1376754	G	A	0.0509242	0.0112503	6.71385e-06	0.0062	0.0204	0.760599	20.489
12	class	Actinobacteria.id.419	rs4945008	A	G	0.0540741	0.0121393	5.39237e-06	0.0208	0.021	0.3209	19.8421
13	class	Actinobacteria.id.419	rs80083040	T	G	0.155784	0.0348017	8.62105e-06	0.0119	0.0497	0.8104	20.0376
14	class	Actinobacteria.id.419	rs961091	G	A	0.0501255	0.011255	8.67593e-06	-0.031	0.0211	0.1412	19.8348
15	class	Actinobacteria.id.419	rs857444	C	T	0.0509553	0.011539	8.92233e-06	-0.0059	0.0211	0.778599	19.5002
16	family	Acidaminococcaceae.id.2166	rs2933324	A	G	-0.0662557	0.0140257	2.23676e-06	-0.0048	0.0243	0.843	22.3152
17	family	Acidaminococcaceae.id.2166	rs6923842	T	C	-0.0796106	0.0169192	2.21303e-06	-0.0039	0.0317	0.9026	22.1401
18	family	Acidaminococcaceae.id.2166	rs6589457	A	G	0.165911	0.0349516	2.31508e-06	0.0678	0.0464	0.1438	22.5328
19	family	Acidaminococcaceae.id.2166	rs262812	T	C	-0.065675	0.0142257	3.24906e-06	0.0276	0.0221	0.2133	21.3135
20	family	Acidaminococcaceae.id.2166	rs74540770	G	A	-0.108969	0.0243533	7.08804e-06	-0.0061	0.0377	0.8707	20.0213
21	family	Acidaminococcaceae.id.2166	rs45497800	T	C	-0.117863	0.0257351	5.86428e-06	0.0363	0.0293	0.215	20.975
22	family	Acidaminococcaceae.id.2166	rs78702810	T	C	-0.143755	0.0323244	9.16468e-06	0.0641	0.0333	0.05429	19.7782
23	genus	Coprococcus2.id.11302	rs12634070	T	C	0.0736486	0.0164921	9.95104e-06	-0.0287	0.0233	0.2181	19.9423
24	genus	Coprococcus2.id.11302	rs61823518	A	C	-0.0955381	0.0215724	6.68258e-06	0.0053	0.0334	0.8748	19.6135
25	genus	Coprococcus2.id.11302	rs10070053	A	G	0.0594312	0.0135375	7.64883e-06	-0.0225	0.0206	0.2756	19.273
26	genus	Coprococcus2.id.11302	rs2482516	C	T	0.0754415	0.0164619	4.72333e-06	-0.0227	0.0243	0.3495	21.0021
27	genus	Coprococcus2.id.11302	rs6677933	C	T	-0.0804405	0.0164216	1.18501e-06	-0.0284	0.0289	0.3263	23.9948
28	genus	Coprococcus2.id.11302	rs72680320	T	C	-0.0649382	0.013919	2.27115e-06	0.003	0.0216	0.8909	21.7663
29	genus	Coprococcus2.id.11302	rs35890118	A	G	-0.066536	0.0147661	8.25962e-06	0.0354	0.0233	0.1287	20.304
30	genus	Coprococcus2.id.11302	rs9426473	A	G	0.0727361	0.0161662	6.30687e-06	-0.0506	0.0232	0.0290402	20.2435
31	genus	Lachnoclostridium.id.11308	rs6112314	A	C	-0.0561715	0.0108174	2.43212e-07	-0.0057	0.0216	0.790999	26.964
32	genus	Lachnoclostridium.id.11308	rs62285313	A	G	0.0864203	0.0181565	1.58331e-06	0.0052	0.0346	0.8811	22.6551
33	genus	Lachnoclostridium.id.11308	rs78068103	A	G	0.0886199	0.0194248	3.66519e-06	0.0409	0.0316	0.1954	20.8137
34	genus	Lachnoclostridium.id.11308	rs615997	T	C	0.0511752	0.0106491	2.02677e-06	0.0052	0.0203	0.796	23.0939
35	genus	Lachnoclostridium.id.11308	rs789029	C	T	-0.0641288	0.0137974	3.75328e-06	-0.0368	0.0293	0.2086	21.6029
36	genus	Lachnoclostridium.id.11308	rs12566975	T	C	-0.0468097	0.0105787	9.57204e-06	-0.0286	0.0204	0.1613	19.5798
37	genus	Lachnoclostridium.id.11308	rs1031599	G	T	-0.078627	0.0175644	6.31376e-06	0.0077	0.0421	0.8557	20.039
38	genus	Lachnoclostridium.id.11308	rs4738679	G	A	-0.0520267	0.011404	4.41754e-06	0.0206	0.0209	0.3235	20.813
39	genus	Lachnoclostridium.id.11308	rs72829893	G	T	0.117472	0.0268103	5.57766e-06	0.0095	0.0335	0.7772	19.1985
40	genus	Lachnoclostridium.id.11308	rs3821998	C	A	-0.0864066	0.0192519	6.72052e-06	-0.0713	0.033	0.0305802	20.1439
41	genus	Lachnoclostridium.id.11308	rs2385421	A	G	0.0746186	0.0180734	7.13717e-06	0.0012	0.0318	0.9694	17.0457
42	genus	Lachnoclostridium.id.11308	rs1528479	G	A	-0.0497798	0.0111919	9.63976e-06	-0.0213	0.021	0.3105	19.7832
43	genus	Lachnoclostridium.id.11308	rs1997204	T	C	-0.108075	0.0242022	5.97081e-06	0.0029	0.0492	0.9533	19.9406
44	genus	LachnospiraceaeUCG001.id.11321	rs7341608	T	C	-0.0784757	0.0177648	9.48124e-06	-0.019	0.0301	0.5265	19.5142
45	genus	LachnospiraceaeUCG001.id.11321	rs437876	T	C	0.0784637	0.0144768	7.1655e-08	0.0193	0.0214	0.3667	29.3761
46	genus	LachnospiraceaeUCG001.id.11321	rs985416	C	T	0.0970258	0.0181807	1.45591e-07	0.0213	0.0265	0.4196	28.4809
47	genus	LachnospiraceaeUCG001.id.11321	rs2050911	G	A	0.0751466	0.0153934	1.10648e-06	-0.001	0.0216	0.9631	23.8313
48	genus	LachnospiraceaeUCG001.id.11321	rs573933	T	C	-0.107898	0.0232346	3.10508e-06	-0.0483	0.033	0.1431	21.5655
49	genus	LachnospiraceaeUCG001.id.11321	rs78848836	A	G	-0.118868	0.0259753	3.38171e-06	-0.0672	0.0335	0.0445297	20.9415
50	genus	LachnospiraceaeUCG001.id.11321	rs9403580	C	T	0.107801	0.0229777	3.46785e-06	0.052	0.0304	0.087261	22.0104
51	genus	LachnospiraceaeUCG001.id.11321	rs8104225	A	G	0.0892098	0.0197665	8.04216e-06	0.0062	0.0245	0.801	20.3688
52	genus	LachnospiraceaeUCG001.id.11321	rs74034332	G	A	0.168045	0.0382637	3.33351e-06	0.0125	0.0425	0.768199	19.2877
53	genus	LachnospiraceaeUCG001.id.11321	rs62496417	T	G	-0.0748504	0.0165681	5.87504e-06	0.0166	0.0246	0.4992	20.4101
54	genus	LachnospiraceaeUCG001.id.11321	rs2371284	T	C	-0.0761893	0.0170127	7.55967e-06	0.0192	0.0242	0.4278	20.0559
55	genus	LachnospiraceaeUCG001.id.11321	rs12131224	C	T	0.117095	0.02591	7.39863e-06	0.022	0.0328	0.5027	20.4243
56	genus	LachnospiraceaeUCG001.id.11321	rs4981345	T	C	-0.0681973	0.0149831	6.08596e-06	-0.0338	0.0217	0.1188	20.7171
57	genus	RuminococcaceaeUCG010.id.11367	rs682403	A	G	-0.0588161	0.0124671	2.36537e-06	0.032	0.0203	0.1151	22.2566
58	genus	RuminococcaceaeUCG010.id.11367	rs12597105	G	A	0.0670855	0.0144415	4.873e-06	0.0418	0.026	0.1076	21.5791
59	genus	RuminococcaceaeUCG010.id.11367	rs6958419	C	T	-0.0585718	0.0124994	2.84162e-06	0.0251	0.0203	0.2156	21.9584
60	genus	RuminococcaceaeUCG010.id.11367	rs2820282	A	C	-0.0592304	0.0125917	2.85385e-06	0.0314	0.0209	0.1332	22.1269
61	genus	RuminococcaceaeUCG010.id.11367	rs73218807	G	A	-0.166211	0.0367938	6.43033e-06	0.097	0.037	0.00878699	20.4065
62	genus	RuminococcaceaeUCG010.id.11367	rs7441445	C	T	-0.05695	0.0126502	6.80187e-06	-0.0414	0.0205	0.0431201	20.267

## Sheet: supplementary Table 10
supplementary Table 10 Full result of MR estimates for the association between gut microbiota and Cerebral atherosclerosis.
Level	Exposure	outcome	Method	nSNP	OR	OR_lci95	OR_uci95	estimate	P value
class	Actinobacteria.id.419	Peripheral atherosclerosis	MR Egger	15	0.926157	0.557263	1.53925	0.93 (0.56- 1.54)	0.77
class	Actinobacteria.id.419	Peripheral atherosclerosis	Weighted median	15	0.947715	0.731097	1.22851	0.95 (0.73- 1.23)	0.69
class	Actinobacteria.id.419	Peripheral atherosclerosis	Inverse variance weighted	15	0.828784	0.695166	0.988084	0.83 (0.70- 0.99)	0.036
class	Actinobacteria.id.419	Peripheral atherosclerosis	Simple mode	15	0.912532	0.609816	1.36552	0.91 (0.61- 1.37)	0.66
class	Actinobacteria.id.419	Peripheral atherosclerosis	Weighted mode	15	0.94444	0.699771	1.27466	0.94 (0.70- 1.27)	0.71
family	Acidaminococcaceae.id.2166	Peripheral atherosclerosis	MR Egger	7	0.601234	0.308244	1.17272	0.60 (0.31- 1.17)	0.2
family	Acidaminococcaceae.id.2166	Peripheral atherosclerosis	Weighted median	7	0.698436	0.525048	0.929083	0.70 (0.53- 0.93)	0.014
family	Acidaminococcaceae.id.2166	Peripheral atherosclerosis	Inverse variance weighted	7	0.755754	0.605794	0.942836	0.76 (0.61- 0.94)	0.013
family	Acidaminococcaceae.id.2166	Peripheral atherosclerosis	Simple mode	7	0.672484	0.434253	1.04141	0.67 (0.43- 1.04)	0.13
family	Acidaminococcaceae.id.2166	Peripheral atherosclerosis	Weighted mode	7	0.674131	0.451519	1.0065	0.67 (0.45- 1.01)	0.1
genus	Coprococcus2.id.11302	Peripheral atherosclerosis	MR Egger	8	1.83098	0.2895	11.5803	1.83 (0.29- 11.58)	0.54
genus	Coprococcus2.id.11302	Peripheral atherosclerosis	Weighted median	8	0.71452	0.526649	0.96941	0.71 (0.53- 0.97)	0.031
genus	Coprococcus2.id.11302	Peripheral atherosclerosis	Inverse variance weighted	8	0.762162	0.603891	0.961914	0.76 (0.60- 0.96)	0.022
genus	Coprococcus2.id.11302	Peripheral atherosclerosis	Simple mode	8	0.694312	0.423706	1.13775	0.69 (0.42- 1.14)	0.19
genus	Coprococcus2.id.11302	Peripheral atherosclerosis	Weighted mode	8	0.706496	0.43312	1.15242	0.71 (0.43- 1.15)	0.21
genus	Lachnoclostridium.id.11308	Peripheral atherosclerosis	MR Egger	13	1.29691	0.621448	2.70656	1.30 (0.62- 2.71)	0.5
genus	Lachnoclostridium.id.11308	Peripheral atherosclerosis	Weighted median	13	1.10555	0.824762	1.48192	1.11 (0.82- 1.48)	0.5
genus	Lachnoclostridium.id.11308	Peripheral atherosclerosis	Inverse variance weighted	13	1.25384	1.0099	1.5567	1.25 (1.01- 1.56)	0.04
genus	Lachnoclostridium.id.11308	Peripheral atherosclerosis	Simple mode	13	1.07266	0.644048	1.78652	1.07 (0.64- 1.79)	0.79
genus	Lachnoclostridium.id.11308	Peripheral atherosclerosis	Weighted mode	13	1.07616	0.68248	1.69692	1.08 (0.68- 1.70)	0.76
genus	LachnospiraceaeUCG001.id.11321	Peripheral atherosclerosis	MR Egger	13	1.36773	0.686721	2.72408	1.37 (0.69- 2.72)	0.39
genus	LachnospiraceaeUCG001.id.11321	Peripheral atherosclerosis	Weighted median	13	1.22924	0.98675	1.53132	1.23 (0.99- 1.53)	0.07
genus	LachnospiraceaeUCG001.id.11321	Peripheral atherosclerosis	Inverse variance weighted	13	1.21483	1.03643	1.42394	1.21 (1.04- 1.42)	0.016
genus	LachnospiraceaeUCG001.id.11321	Peripheral atherosclerosis	Simple mode	13	1.22766	0.813341	1.85305	1.23 (0.81- 1.85)	0.35
genus	LachnospiraceaeUCG001.id.11321	Peripheral atherosclerosis	Weighted mode	13	1.17429	0.809834	1.70278	1.17 (0.81- 1.70)	0.41
genus	RuminococcaceaeUCG010.id.11367	Peripheral atherosclerosis	MR Egger	6	0.486218	0.179779	1.31499	0.49 (0.18- 1.31)	0.23
genus	RuminococcaceaeUCG010.id.11367	Peripheral atherosclerosis	Weighted median	6	0.567961	0.39857	0.809344	0.57 (0.40- 0.81)	0.0017
genus	RuminococcaceaeUCG010.id.11367	Peripheral atherosclerosis	Inverse variance weighted	6	0.651488	0.463756	0.915216	0.65 (0.46- 0.92)	0.013
genus	RuminococcaceaeUCG010.id.11367	Peripheral atherosclerosis	Simple mode	6	0.556194	0.376357	0.821964	0.56 (0.38- 0.82)	0.032
genus	RuminococcaceaeUCG010.id.11367	Peripheral atherosclerosis	Weighted mode	6	0.560129	0.365266	0.858949	0.56 (0.37- 0.86)	0.045

[truncated: 2 more sheets: supplementary Table 11, supplementary Table 12]
